# Supplementary material for: Hsp70 and Calcitonin Receptor Protein in Extracellular Vesicles from Glioblastoma Multiforme: Biomarkers with Putative Roles in Carcinogenesis and Potential for Differentiating Tumor Types
Source: Int J Mol Sci. 2024 Mar 18;25(6):3415. doi: 10.3390/ijms25063415 (PMC10969952; doi:10.3390/ijms25063415)
Supplement: Supplementary file 1 [file ijms-25-03415-s001.zip]

Archive with 3 entries (3 files):
- Supplementary Table S1..xlsx
- Supplementary Table S2.xlsx
- Supplementary Table S3.xlsx
