# Supplementary material for: Hsp70 and Calcitonin Receptor Protein in Extracellular Vesicles from Glioblastoma Multiforme: Biomarkers with Putative Roles in Carcinogenesis and Potential for Differentiating Tumor Types
Source: Int J Mol Sci. 2024 Mar 18;25(6):3415. doi: 10.3390/ijms25063415 (PMC10969952; doi:10.3390/ijms25063415)
Supplement: Supplementary file 1 [file ijms-25-03415-s001.zip › Supplementary Table S1..xlsx]

## Sheet: Foglio1
Supplementary Table S1. Identification and quantification of EV proteins from GBM patient plasma and healthy control
Accession	Gene	Protein name	common	T0 only	T1 only	Control only	Vesiclepedia	ExoCarta
gi|178730	APO-B	apolipoprotein B-100 precursor [Homo sapiens]	●				●	●
gi|182424	FGA	alpha-fibrinogen [Homo sapiens]	●				●	●
gi|4502027	ALB	serum albumin [Homo sapiens]	●				●	●
gi|178775	APO-AI	apolipoprotein AI [Homo sapiens]	●				●	●
gi|340356	VWF	von Willebrand factor [Homo sapiens]	●				●	●
gi|119625338	FGB	fibrinogen beta chain, isoform CRA_d [Homo sapiens]		●	●		●	●
gi|119579598	HP	haptoglobin [Homo sapiens]		●			●	●
gi|33451	IGHM	Immunoglobulin heavy constant mu [Homo sapiens]		●		●	●	●
gi|62088808	A2M	alpha 2 macroglobulin [Homo sapiens]		●			●	●
gi|182439	FGG	fibrinogen gamma chain [Homo sapiens]		●		●	●	●
gi|705044002	APO-E	apolipoprotein E [Homo sapiens]	●				●	●
gi|32891795	CLU	clusterin [Homo sapiens]	●				●	●
gi|109658664	FN1	Fibronectin 1 [Homo sapiens]	●				●	●
gi|11275302	TNFA	TNF-alpha [Homo sapiens]		●	●		●	●
gi|170684504	IGLC2	immunoglobulin lambda 2 light chain [Homo sapiens]		●	●		●	●
gi|170684474	IGLV3-21	immunoglobulin lambda 3 light chain [Homo sapiens]		●	●		●	●
gi|3201900	SNC73	SNC73 protein [Homo sapiens]		●	●
gi|22760231	IGHA1	Immunoglobulin heavy constant alpha 1 [Homo sapiens]		●			●	●
gi|194383558	C4BPA	C4b-binding protein alpha chain [Homo sapiens]		●			●	●
gi|4504349	HBB	hemoglobin subunit beta [Homo sapiens]		●			●	●
gi|767956676	FCN-2	ficolin-2 isoform X1 [Homo sapiens]		●
gi|7094	TLN1	Talin-1 [Homo sapiens]		●	●		●	●
gi|178779	APO A-IV	apolipoprotein A-IV precursor, partial [Homo sapiens]		●		●	●	●
gi|4557323	APO C-III	apolipoprotein C-III precursor [Homo sapiens]		●			●	●
gi|338858017	C4B2	complement C4-B-like preproprotein [Homo sapiens]		●			●	●
gi|530365618	CD5L	CD5 antigen-like isoform X1 [Homo sapiens]	●					●
gi|769693	DMRT1	Doublesex- and mab-3-related transcription factor 1	●
gi|22671717	HBA2	hemoglobin alpha-2 [Homo sapiens]	●				●	●
gi|319739573	HBA1	hemoglobin alpha-1 globin chain [Homo sapiens]		●			●	●
gi|119573007	APO A-II	apolipoprotein A-II, isoform CRA_d, partial [Homo sapiens]	●				●	●
gi|190442	PROS1	protein S alpha [Homo sapiens]		●	●		●	●
gi|315075331	SAA2	SAA2-SAA2 protein precursor [Homo sapiens]		●	●		●	●
gi|375314781	KRT1	keratin 1 [Homo sapiens]	●				●	●
gi|1628395	IGHG3	gamma 3 immunoglobulin constant heavy chain [Homo sapiens]		●			●	●
gi|1246096	APO D	apolipoprotein D, partial [Homo sapiens]		●		●	●	●
gi|549438306	APOL1	apolipoprotein L1, partial [Homo sapiens]		●			●	●
gi|62089410	THBS1	thrombospondin 1 precursor variant [Homo sapiens]	●				●	●
gi|25987833	IGHG2	immunoglobulin gamma 2 heavy chain constant region [Homo sapiens]		●		●	●	●
gi|154146262	FCGBP	IgGFc-binding protein precursor [Homo sapiens]		●		●	●	●
gi|83288393	PRG4	Megakaryocyte-stimulating factor [Homo sapiens]		●			●	●
gi|47123509	IGL	IGL@ protein [Homo sapiens]		●				●
gi|15277503	ACTB	ACTB protein, partial [Homo sapiens]		●
gi|30908859	ACTA1	actin alpha 1 skeletal muscle protein [Homo sapiens]		●			●	●
gi|475808427	POTEI	POTE ankyrin domain family member I [Homo sapiens]		●			●	●
gi|459352730	POTEJ	POTE ankyrin domain family member J [Homo sapiens]		●			●	●
gi|153791352	POTEF	POTE ankyrin domain family member F [Homo sapiens]		●
gi|134133226	POTEE	POTE ankyrin domain family member E [Homo sapiens]		●			●	●
gi|3152374	IFN-G	anti-IFN-G scFv [Homo sapiens]		●	●
gi|3152372	FactorVIII	anti-FactorVIII scFv [Homo sapiens]	●
gi|6414	SELENOP	Selenoprotein P [Homo sapiens]		●			●
gi|3152368	TN-C	anti-TN-C scFv [Homo sapiens]		●	●
gi|94717594	LPA	lipoprotein, Lp(a) [Homo sapiens]		●	●		●	●
gi|119581148	KRT9	keratin 9 (epidermolytic palmoplantar keratoderma) [Homo sapiens]		●		●	●	●
gi|33150626	C1q-C	C1q-C [Homo sapiens]		●			●	●
gi|530412176	KRT10	keratin, type I cytoskeletal 10 isoform X1 [Homo sapiens]	●				●	●
gi|34526448	KRT28	Keratin, type I cytoskeletal 28 [Homo sapiens]				●	●	●
gi|62087582	H2A	H2A histone family, member V isoform 1 variant [Homo sapiens]		●
gi|6841322	APOM	HSPC336 [Homo sapiens]	●				●	●
gi|12405	TTR	Transthyretin [Homo sapiens]		●	●		●	●
gi|733	C8G	Complement component C8 gamma chain [Homo sapiens]	●				●	●
gi|27529806	CD4	anti CD4 antibody [Homo sapiens]		●			●	●
gi|2291088	Iglv1	IgM light chain V-J [Homo sapiens]		●			●
gi|1110	BCHE	Cholinesterase [Homo sapiens]	●				●	●
gi|28933	IGKV1-33	Immunoglobulin kappa variable 1-33 [Homo sapiens]				●
gi|1369	CPN1	Carboxypeptidase N catalytic chain [Homo sapiens]		●	●		●
gi|2638	GC	Vitamin D-binding protein [Homo sapiens]		●			●	●
gi|144568	A2ML1	alpha-2-macroglobulin like 1 [Homo sapiens]	●				●	●
gi|169044	COMA1	Collagen alpha-1(XXII) chain [Homo sapiens]		●
gi|386789	HPX	hemopexin precursor, partial [Homo sapiens]				●	●	●
gi|3725	C4BPB	C4b-binding protein beta chain [Homo sapiens]				●	●	●
gi|443671	C4-A	complement component C4A, partial [Homo sapiens]				●	●	●
gi|168275684	C4-B	complement C4-B [Homo sapiens]				●	●	●
gi|2335	PZP	Pregnancy zone protein [Homo sapiens]	●				●	●
gi|3500	IGG1	Immunoglobulin gamma-1 heavy chain [Homo sapiens]				●
gi|2192	FBLN1	Fibulin-1 [Homo sapiens]		●	●		●	●
gi|62739186	CFH	complement factor H isoform a precursor [Homo sapiens]				●	●	●
gi|2177	FRANCE	Fanconi anemia group E protein [Homo sapiens]		●	●
gi|40316910	SAA2	serum amyloid A-2 protein preproprotein [Homo sapiens]			●	●	●	●
gi|4153	MASP2	Mannan-binding lectin serine protease 2 [Homo sapiens]			●		●	●
gi|70778918	ITIH2	inter-alpha-trypsin inhibitor heavy chain H2 precursor [Homo sapiens]			●		●	●
gi|218511956	C1R	Complement C1r subcomponent [Homo sapiens]			●	●	●	●
gi|30088	H1-4	Histone H1.4 [Homo sapiens]			●		●
gi|7250	C9	Complement component C9 [Homo sapiens]				●	●	●
gi|178834	APO-CI	apolipoprotein CI, partial [Homo sapiens]	●				●
gi|5004	ORM1	Alpha-1-acid glycoprotein 1 [Homo sapiens]			●		●	●
gi|119607840	TNC	tenascin C (hexabrachion), isoform CRA_a [Homo sapiens]			●		●	●
gi|23262	PPIP5K2	Inositol hexakisphosphate and diphosphoinositol-pentakisphosphate kinase 2 [Homo sapiens]			●		●	●
gi|5096	PCCB	Propionyl-CoA carboxylase beta chain, mitochondria [Homo sapiens]		●			●
gi|3303	HSPA1A	Heat shock 70 kDa protein 1A [Homo sapiens]	●				●	●
gi|3929	LBP	Lipopolysaccharide-binding protein [Homo sapiens]			●		●	●
gi|573114	C1q B	C1q B-chain precursor [Homo sapiens]	●				●
gi|34535607	IGHG1	Immunoglobulin heavy constant gamma 1 [Homo sapiens]			●		●	●
gi|18636	CFP	Properdin [Homo sapiens]		●	●		●	●
gi|3152366	ED-B	anti-(ED-B) scFV [Homo sapiens]			●			●
gi|584609160	ASGPR	asialoglycoprotein receptor immunoglobulin C1 heavy chain variable region [Homo sapiens]			●		●	●
gi|3514	IGKC	Immunoglobulin kappa constant	●				●	●
gi|371446400	CPN1	Carboxypeptidase N catalytic chain [Homo sapiens]	●				●
gi|63102855	MUC1	anti-mucin1 heavy chain variable region [Homo sapiens]			●		●	●
gi|34364807	CP	ceruloplasmin [Homo sapiens]			●	●
gi|218783338	DST	dystonin isoform X9 [Homo sapiens]			●		●	●
gi|1370	CPN	carboxypeptidase N precursor [Homo sapiens]		●	●		●
gi|34364781	TRIM33	E3 ubiquitin-protein ligase TRIM33 isoform beta [Homo sapiens]			●		●
gi|117586	A1BG	Alpha-1B-glycoprotein[Homo sapiens]		●			●	●
gi|246050	MASP1	Mannan-binding lectin serine protease 1 [Homo sapiens]		●	●		●	●
gi|25981	DNAH1	Dynein axonemal heavy chain 1 [Homo sapiens]	●				●	●
gi|109905	RAP1A	Ras-related protein Rap-1A [Homo sapiens]		●	●		●	●
gi|79812	MMRN1	Multimerin-1 [Homo sapiens]			●		●	●
gi|115394517	TF	transferrin [Homo sapiens]		●	●		●	●
gi|3827	KNG1	Kininogen-1 [Homo sapiens]		●	●		●	●
gi|291922	CFB	complement factor B [Homo sapiens]				●	●	●
gi|387026	PLG	plasminogen [Homo sapiens]				●	●	●
gi|6855601	SERPINA1	serpin peptidase inhibitor, clade A (alpha-1 antiproteinase, antitrypsin), member 1 [Homo sapiens]		●	●
gi|4096840	ITIH4	inter-alpha-trypsin inhibitor family heavy chain-related protein [Homo sapiens]				●	●	●
gi|70180	TF	Serotransferrin [Homo sapiens]				●	●	●
gi|73858568	SERPING1	plasma protease C1 inhibitor precursor [Homo sapiens]			●	●	●	●
gi|21264357	MASP2	mannan-binding lectin serine protease 2 [Homo sapiens]		●	●		●	●
gi|408299	PON1	paraoxonase B-type/arylesterase B-type precursor, partial [Homo sapiens]				●	●	●
gi|193786199	C1s	Complement C1s [Homo sapiens]				●	●	●
gi|953514538	C5	complement C5 isoform 2 [Homo sapiens]				●	●	●
gi|4153	MBL2	Mannose-binding protein C [Homo sapiens]	●				●	●
gi|3818	KLKB1	Plasma kallikrein [Homo sapiens]			●		●	●
gi|62898910	KNG	kininogen [Homo sapiens]		●	●		●	●
gi|8358	H3C15	Histone H3.2 [Homo sapiens]		●			●
gi|62897113	F2	coagulation factor II precursor variant [Homo sapiens]	●				●	●
gi|28774	IGLV8-61	Immunoglobulin lambda variable 8-61 [Homo sapiens]	●				●
gi|28449	IGHV3-13	Immunoglobulin heavy variable 3-13 [Homo sapiens]	●
gi|16005	IGFALS	Insulin-like growth factor-binding protein complex acid labile subunit [Homo sapiens]			●		●	●
gi|28449	IGHV3-23	Immunoglobulin heavy variable 3-23 [Homo sapiens]	●				●
gi|256394	SERPINA3	Alpha-1-antichymotrypsin [Homo sapiens]		●	●		●	●
gi|340359	KLHL38	Kelch-like protein 38 [Homo sapiens]		●
gi|197	AHSG	Alpha-2-HS-glycoprotein [Homo sapiens]	●				●	●
gi|12724	VTN	Vitronectin [Homo sapiens]		●	●		●	●
gi|3500	APOH	Beta-2-glycoprotein 1 [Homo sapiens]	●				●	●
gi|389643	NUGGC	Nuclear GTPase SLIP-GC [Homo sapiens]	●				●
gi|221613	H2AC1	Histone H2A type 1-A [Homo sapiens]	●				●
gi|3075	CFH	Complement factor H [Homo sapiens]	●				●	●
gi|2822	GPLD1	Phosphatidylinositol-glycan-specific phospholipase D [Homo sapiens]		●			●
gi|713907	C1QB	Complement C1q subcomponent subunit B [Homo sapiens]	●				●	●
gi|799	CALCR	Calcitonin receptor [Homo sapiens]	●				●
gi|2162	F13A1	Coagulation factor XIII A chain [Homo sapiens]				●	●	●
gi|28449	IGHV3-13	Immunoglobulin heavy variable 3-13 [Homo sapiens]			●
gi|5906	RAP1A	Ras-related protein Rap-1A [Homo sapiens]	●				●	●
gi|28908	IGKV4-1	Immunoglobulin kappa variable 4-1 [Homo sapiens]			●		●	●
gi|28474	IGHV1-2	Immunoglobulin heavy variable 1-2 [Homo sapiens]	●				●
gi|3698	ITIH1	Inter-alpha-trypsin inhibitor heavy chain H1 [Homo sapiens]				●	●	●
gi|3045	HBD	Hemoglobin subunit delta [Homo sapiens]				●	●	●
gi|73111	C8A	Complement component C8 alpha chain [Homo sapiens]	●				●	●
gi|7251	TSG101	Tumor susceptibility gene 101 protein [Homo sapiens]	●				●	●
gi|975	CD81	CD81 antigen [Homo sapiens]	●				●	●
gi|300456	HB	Hemoglobin [Homo sapiens]	●				●	●
gi|28822	IGLV1-47	Immunoglobulin lambda variable 1-47 [Homo sapiens]		●	●		●
gi|1370	CPN2	Carboxypeptidase N subunit 2 [Homo sapiens]		●			●	●
gi|53844	PIGR	Polymeric immunoglobulin receptor [Homo sapiens]		●			●	●
gi|183	AGT	Angiotensinogen [Homo sapiens]		●	●		●	●
gi|171222	C1QA	Complement C1q subcomponent subunit A [Homo sapiens]				●	●	●
gi|28883	IGKV2D-28	Immunoglobulin kappa variable 2D-28 [Homo sapiens]				●	●
gi|3512	JCHAIN	Immunoglobulin J chain [Homo sapiens]	●				●	●
gi|35399	IGLC3	Immunoglobulin lambda constant 3 [Homo sapiens]				●	●	●
gi|3053	SERPIND1	Heparin cofactor 2 [Homo sapiens]		●			●	●
gi|156119625	ITIH1	inter-alpha-trypsin inhibitor heavy chain H1 isoform a preproprotein [Homo sapiens]			●	●	●	●
gi|315075333	SAA2	serum amyloid A-2 protein precursor [Homo sapiens]	●				●	●
gi|544444	PON1	Serum paraoxonase/arylesterase 1 [Homo sapiens]	●				●	●
gi|6770	LYZ	Lysozyme C [Homo sapiens]		●			●	●
gi|12777	COL1A1	Collagen alpha-1(I) chain [Homo sapiens]	●				●	●
gi|25553	F5	Coagulation factor V [Homo sapiens]				●	●	●
gi|81822	ACTB	Actin, cytoplasmic 1 [Homo sapiens]	●				●	●
gi|6590	SLPI	Antileukoproteinase [Homo sapiens]				●	●	●
gi|9606	SERPINF2	Alpha-2-antiplasmin [Homo sapiens]		●	●		●	●
gi|295986608	IGLL5	immunoglobulin lambda-like polypeptide 5 [Homo sapiens]		●	●		●	●
gi|16974102	MHC complex HLA-A1	anti-peptide/MHC complex HLA-A1/MAGE-A1 monoclonal antibody heavy chain [Homo sapiens]		●
gi|88853069	VTN	vitronectin precursor [Homo sapiens]		●		●	●	●
gi|18001	SERPINC1	Antithrombin-III [Homo sapiens]		●			●	●
gi|967	CD63	CD63 antigen [Homo sapiens]		●		●	●	●
gi|5196789	PF4	Platelet factor 4 [Homo sapiens]	●				●
gi|325	APCS	Serum amyloid P-component [Homo sapiens]	●				●	●
gi|2746	GDH1	Glutamate dehydrogenase 1 [Homo sapiens]	●
gi|3273	HRG	Histidine-rich glycoprotein [Homo sapiens]	●				●	●
gi|28774	IGLV8-61	Immunoglobulin lambda variable 8-61	●				●
gi|27754776	FCN3	ficolin-3 isoform 1 precursor [Homo sapiens]	●				●	●
gi|49845	SERPINA4	Kallistatin Homo sapiens]		●			●	●
gi|30751001	CFHR1	Complement factor H-related protein 1 Homo sapiens]	●				●
gi|36999	ITIH3	Inter-alpha-trypsin inhibitor heavy chain H3 Homo sapiens]	●				●	●
gi|2934	GSN	Gelsolin Homo sapiens]		●	●		●	●
gi|28937	IGKV1-17	Immunoglobulin kappa variable 1-17 Homo sapiens]				●
gi|730187	C7	Complement component C7 Homo sapiens]	●				●
gi|28919	IGKV2-30	Immunoglobulin kappa variable 2-30 Homo sapiens]	●				●
gi|3129	APOF	Apolipoprotein F Homo sapiens]	●				●
gi|38499905	KRT2	Keratin, type II cytoskeletal 2 epidermal [Homo sapiens]	●				●	●
gi|28451	IGHV3-9	Immunoglobulin heavy variable 3-9 [Homo sapiens]		●			●
gi|5577	PRKAR2B	cAMP-dependent protein kinase type II-beta regulatory subunit [Homo sapiens]			●	●	●	●
gi|259	AMBP	Protein AMBP [Homo sapiens]		●	●		●	●
gi|2165	F13B	Coagulation factor XIII B chain [Homo sapiens]				●	●
gi|179665	C3	complement component C3 [Homo sapiens]		●	●		●
gi|28452	IGHV3-74	Immunoglobulin heavy variable 3-74 [Homo sapiens]	●				●
gi|79925	SPEF2	Sperm flagellar protein 2 [Homo sapiens]		●			●	●
gi|5001	ORM2	Alpha-1-acid glycoprotein 2H [Homo sapiens]		●	●		●
gi|126208	ZNF787	Zinc finger protein 787 [Homo sapiens]	●				●	●
gi|371446400	GM2	Ab glanglioside IgM heavy chain variable region [Homo sapiens]			●
gi|2220	COLEC10	Collectin-10 [Homo sapiens]		●	●		●	●
gi|780851	RRP9	U3 small nucleolar RNA-interacting protein 2 [Homo sapiens]	●				●	●
