# Supplementary material for: Hsp70 and Calcitonin Receptor Protein in Extracellular Vesicles from Glioblastoma Multiforme: Biomarkers with Putative Roles in Carcinogenesis and Potential for Differentiating Tumor Types
Source: Int J Mol Sci. 2024 Mar 18;25(6):3415. doi: 10.3390/ijms25063415 (PMC10969952; doi:10.3390/ijms25063415)
Supplement: Supplementary file 1 [file ijms-25-03415-s001.zip › Supplementary Table S2.xlsx]

## Sheet: Foglio1
T test control vs T0
Row	Index	Peak Name	t-value	p-value	Mean 1	Mean 2	Median 1	Median 2	Sigma 1	Sigma 2	Delta	Fold Change	Log (Fold Change)
1	202	sp|P06276|CHLE_HUMAN	9535.36	6.6764e-05	21681.5	7213.34	21681.5	7213.34	0	2.14582	14468.2	3.00575	0.477953
2	206	sp|P30988|CALCR_HUMAN	181.796	0.0035	2.19488e+07	136396	2.19488e+07	136396	0	169682	2.18124e+07	160.919	2.20661
3	129	sp|P01594|KV133_HUMAN	-128.838	0.00494	891969	1.64406e+06	891969	1.64406e+06	0	8255.47	-752090	0.542541	-0.265568
4	201	sp|P15169|CBPN_HUMAN	123.974	0.00513	59252.2	2396.46	59252.2	2396.46	0	648.571	56855.8	24.7249	1.39314
5	52	sp|P04196|HRG_HUMAN	113.216	0.00562	8.25071e+07	1.63731e+07	8.25071e+07	1.63731e+07	0	826100	6.6134e+07	5.03918	0.70236
6	46	sp|P02652|APOA2_HUMAN	-110.746	0.00575	8.15515e+06	7.72875e+07	8.15515e+06	7.72875e+07	0	882815	-6.91324e+07	0.105517	-0.976678
7	96	sp|P0DMV8|HS71A_HUMAN	100.145	0.00636	850556	416045	850556	416045	0	6135.99	434511	2.04438	0.310562
8	106	sp|Q8NFW1|COMA1_HUMAN	87.1297	0.00731	1.84446e+06	66852.8	1.84446e+06	66852.8	0	28852.6	1.77761e+06	27.5899	1.44075
9	55	sp|P01023|A2MG_HUMAN	83.7486	0.0076	2.32868e+08	2.59587e+07	2.32868e+08	2.59587e+07	0	3.49395e+06	2.06909e+08	8.97069	0.952826
10	85	sp|P20742|PZP_HUMAN	61.9516	0.01028	8.44185e+07	1.22986e+07	8.44185e+07	1.22986e+07	0	1.64633e+06	7.21199e+07	6.86409	0.836583
11	41	sp|P20851|C4BPB_HUMAN	-32.675	0.01948	1.19779e+06	2.4797e+06	1.19779e+06	2.4797e+06	0	55483	-1.28192e+06	0.483036	-0.31602
12	53	sp|P0DOX5|IGG1_HUMAN	31.7401	0.02005	1.02576e+08	1.85727e+07	1.02576e+08	1.85727e+07	0	3.74287e+06	8.40037e+07	5.52297	0.742173
13	1	sp|P0C0L5|CO4B_HUMAN	-28.3996	0.02241	1.09903e+07	4.09377e+07	1.09903e+07	4.09377e+07	0	1.49128e+06	-2.99473e+07	0.268465	-0.571112
14	2	sp|P0C0L4|CO4A_HUMAN	-27.64	0.02302	1.07036e+07	4.07891e+07	1.07036e+07	4.07891e+07	0	1.53934e+06	-3.00855e+07	0.262414	-0.581013
15	188	sp|P23142|FBLN1_HUMAN	23.3265	0.02727	73268.9	5481.3	73268.9	5481.3	0	4109.75	67787.6	13.3671	1.12604
16	181	sp|Q9HB96|FANCE_HUMAN	22.9302	0.02775	869670	155194	869670	155194	0	44065.2	714476	5.60377	0.748481
17	156	sp|O00187|MASP2_HUMAN	-21.5261	0.02955	19652	43358.3	19652	43358.3	0	1557.45	-23706.3	0.453247	-0.343665
18	134	sp|P10412|H14_HUMAN	21.3914	0.02974	309641	92696.2	309641	92696.2	0	14342.5	216945	3.34038	0.523796
19	74	sp|P01871|IGHM_HUMAN	21.0667	0.0302	2.54211e+08	5.7699e+07	2.54211e+08	5.7699e+07	0	1.31919e+07	1.96512e+08	4.40582	0.644027
20	29	sp|P01859|IGHG2_HUMAN	20.3707	0.03123	1.00028e+08	2.83802e+07	1.00028e+08	2.83802e+07	0	4.97406e+06	7.16477e+07	3.52457	0.547106
21	113	sp|P02748|CO9_HUMAN	19.5323	0.03256	1.13089e+07	1.08039e+06	1.13089e+07	1.08039e+06	0	740584	1.02285e+07	10.4674	1.01984
22	66	sp|P01860|IGHG3_HUMAN	16.5255	0.03848	8.95155e+07	2.39604e+07	8.95155e+07	2.39604e+07	0	5.61005e+06	6.5555e+07	3.73597	0.572403
23	40	sp|O43866|CD5L_HUMAN	16.274	0.03907	1.9687e+07	9.99104e+06	1.9687e+07	9.99104e+06	0	842582	9.69599e+06	1.97047	0.29457
24	98	sp|O43314|VIP2_HUMAN	-16.0563	0.0396	1098.97	60060.8	1098.97	60060.8	0	5193.27	-58961.8	0.0182976	-1.73761
25	136	sp|P05166|PCCB_HUMAN	16.0504	0.03961	131884	40894.8	131884	40894.8	0	8017.15	90989.1	3.22495	0.508524
26	111	sp|P02774|VTDB_HUMAN	15.0504	0.03956	111884	30894.8	121884	30692.8	0	7117.13	85971.1	2.11395	0.488613
27	114	sp|Q9Y5R6|DMRT1_HUMAN	14.6414	0.04341	5.7978e+06	558788	5.7978e+06	558788	0	506035	5.23901e+06	10.3757	1.01602
T test control vs T1
1	75	sp|P11226|MBL2_HUMAN	294.77	0.00216	1.13407e+07	1.02818e+06	1.13407e+07	1.02818e+06	0	49476.4	1.03126e+07	11.03	1.04257
2	142	sp|P04217|A1BG_HUMAN	-240.085	0.00265	739060	1.37412e+06	739060	1.37412e+06	0	3740.83	-635064	0.537841	-0.269346
3	87	sp|P48740|MASP1_HUMAN	-213.419	0.00298	1.49405e+06	3.96121e+06	1.49405e+06	3.96121e+06	0	16348.5	-2.46716e+06	0.37717	-0.423463
4	199	sp|Q9P2D7|DYH1_HUMAN	140.367	0.00454	2.63449e+06	31989.2	2.63449e+06	31989.2	0	26220.5	2.6025e+06	82.3557	1.91569
5	204	sp|P62834|RAP1A_HUMAN	114.476	0.00556	10735.5	6090.5	10735.5	6090.5	0	57.3833	4644.99	1.76266	0.246169
6	85	sp|P20742|PZP_HUMAN	90.0536	0.00707	8.44185e+07	9.15799e+06	8.44185e+07	9.15799e+06	0	1.1819e+06	7.52605e+07	9.21802	0.964637
7	206	sp|Q9Y5R6|DMRT1_HUMAN	85.1079	0.00748	2.19488e+07	283126	2.19488e+07	283126	0	360013	2.16657e+07	77.5231	1.88943
8	69	sp|Q13201|MMRN1_HUMAN	-77.8811	0.00817	433242	535583	433242	535583	0	1858.36	-102341	0.808917	-0.0920958
9	50	sp|P0DOX7|IGK_HUMAN	73.4007	0.00867	7.19946e+07	1.77601e+07	7.19946e+07	1.77601e+07	0	1.04494e+06	5.42345e+07	4.05372	0.607854
10	53	sp|P0DOX5|IGG1_HUMAN	51.5269	0.01235	1.02576e+08	1.3745e+07	1.02576e+08	1.3745e+07	0	2.43808e+06	8.88314e+07	7.46281	0.872902
11	74	sp|P01871|IGHM_HUMAN	45.7747	0.01391	2.54211e+08	4.15898e+07	2.54211e+08	4.15898e+07	0	6.56896e+06	2.12621e+08	6.11234	0.786208
12	107	sp|P27918|PROP_HUMAN	44.8872	0.01418	363159	119558	363159	119558	0	7674.86	243600	3.0375	0.482517
13	201	sp|P15169|CBPN_HUMAN	36.396	0.01749	59252.2	4337.67	59252.2	4337.67	0	2133.77	54914.6	13.6599	1.13545
14	55	sp|P01023|A2MG_HUMAN	35.9891	0.01768	2.32868e+08	3.22202e+07	2.32868e+08	3.22202e+07	0	7.88457e+06	2.00647e+08	7.22739	0.858981
15	35	sp|P01042|KNG1_HUMAN	33.1743	0.01918	528810	239357	528810	239357	0	12339.3	289453	2.2093	0.344254
16	18	sp|P02787|TRFE_HUMAN	-26.8246	0.02372	1.86039e+07	3.52095e+07	1.86039e+07	3.52095e+07	0	875459	-1.66056e+07	0.528378	-0.277055
17	64	sp|P03952|KLKB1_HUMAN	23.5504	0.02702	1.39211e+06	510075	1.39211e+06	510075	0	52966.6	882034	2.72922	0.436039
18	154	sp|Q71DI3|H32_HUMAN	22.1573	0.02871	656234	88193.2	656234	88193.2	0	36255.9	568041	7.44087	0.871624
19	46	sp|P02652|APOA2_HUMAN	-20.9853	0.03031	8.15515e+06	3.80709e+07	8.15515e+06	3.80709e+07	0	2.01604e+06	-2.99158e+07	0.214209	-0.669161
20	161	sp|A0A075B6I0|LV861_HUMAN	17.4292	0.03649	433242	77628.1	433242	77628.1	0	28854.7	355614	5.581	0.746712
21	43	sp|P02768|ALBU_HUMAN	17.1524	0.03707	2.76829e+08	3.91976e+07	2.76829e+08	3.91976e+07	0	1.95927e+07	2.37631e+08	7.06239	0.848952
22	140	sp|P01766|HV313_HUMAN	16.3873	0.0388	4.07757e+06	1.18995e+06	4.07757e+06	1.18995e+06	0	249200	2.88762e+06	3.42667	0.534872
23	191	sp|P35858|ALS_HUMAN	15.7506	0.04036	55429.5	33753.9	55429.5	33753.9	0	1946.21	21675.6	1.64217	0.215417
24	58	sp|P00736|C1R_HUMAN	-13.6975	0.04639	7.93215e+06	1.02002e+07	7.93215e+06	1.02002e+07	0	234171	-2.26809e+06	0.777644	-0.109219
25	127	sp|P01764|HV323_HUMAN	13.562	0.04686	5.12882e+06	1.21859e+06	5.12882e+06	1.21859e+06	0	407749	3.91023e+06	4.20882	0.62416
26	71	sp|P02655|APOC2_HUMAN	-13.1115	0.04846	3.02314e+06	3.59734e+07	3.02314e+06	3.59734e+07	0	3.55404e+06	-3.29502e+07	0.0840382	-1.07552
27	70	sp|P0DMV8|HS71A_HUMAN	-9.11146	0.01686	2.12882e+06	3.11859e+06	3.12882e+06	3.01859e+06	0	307749	-1.3291e+08	0.00882029	-1.02416
T1 vs T0
1	46	sp|P02652|APOA2_HUMAN	-25.1995	0.00856	38070901	77287536	38070901	77287536	2016043	882815	-39000000	0.492588	-0.30752
2	161	sp|A0A075B6I0|LV861_HUMAN	-13.0029	0.01625	77628.1	658447	77628.1	658447	28854.7	56195.4	-580819	0.117896	-0.9285
3	135	sp|P01011|AACT_HUMAN	-5.91994	0.04887	364124	1070566	364124	1070566	148597	79997.8	-706442	0.340123	-0.46836
