# Supplementary material for: Hsp70 and Calcitonin Receptor Protein in Extracellular Vesicles from Glioblastoma Multiforme: Biomarkers with Putative Roles in Carcinogenesis and Potential for Differentiating Tumor Types
Source: Int J Mol Sci. 2024 Mar 18;25(6):3415. doi: 10.3390/ijms25063415 (PMC10969952; doi:10.3390/ijms25063415)
Supplement: Supplementary file 1 [file ijms-25-03415-s001.zip › Supplementary Table S3.xlsx]

## Sheet: Foglio1
Control vs T0
Accession number Uniprot	Name	Functions	References
P06276	Cholinesterase	Esterase with broad substrate specificity (i.e., neurotransmitter acetylcholine). Involved in cancer.	63
P30988	Calcitonin receptor	Receptor for calcitonin involved in pathways, both in physiological and pathological conditions.	34.35
P01594	Carboxypeptidase N catalytic chain	Protein also known as an arginine/lysine carboxypeptidase, is a member of a larger family of zinc metallopeptidases; altered plasma proteins in GBM.	64
P04196	Histidine-rich glycoprotein	Plasma glycoprotein with antiangiogenic properties that can inhibit endothelial cell adhesion and migration, probably involved in the inhibition of GBM development.	71
P15169	Immunoglobulin kappa variable 1-33	V region of the variable domain of immunoglobulin light chains that participates in the antigen recognition, and not very common in GBM	72
P02652	Apolipoprotein A-II	Is a membre of a large family of protein that bind and transport lipids to tissue for use and metabilization; tipically over expression in GBM.	73
P0DMV8	Heat shock 70 kDa protein 1A	Chaperon proteins play a fundamental role in assisting protein synthesis, folding,with complex roles in cancer biology, such as GBM.	74
Q8NFW1	Collagen alpha-1 chain	Molecule involved in the regulation of GBM angiogenesis and biomarker of GBM prognosis.	75
P01023	Alpha-2-macroglobulin	It is a large protein found in the blood that can be released by GBM cell cultures.	76
P20742	Pregnancy zone protein	Is an α2 glycoprotein with a molecular weight of 359 kDa, and is structurally similar to α-2-macroglobulin.	69
P20851	C4b-binding protein	The C4BP is a key regulatory protein of the complement system and indicates that a decline in the efficiency of the complement system.	77
P0DOX5	Immunoglobulin gamma	Gamma immunoglobulins are involved in the human defense against pathogenic microorganisms, and their expression in glioma is being analyzed in relation to unfavorable prognosis	78
P0C0L4	Complement C4-A	Complement proteins involved in a series of tumor biological processes, important for understanding the development of malignant gliomas.	79
P23142	Fibulin-1	Fibulins are a newly recognized family of ECM proteins that modulate cell proliferation and migration.	80
Q9HB96	Fanconi anemia group E protein	Protein is activated in response to a variety of DNA damaging agents, as Temozolomide.	81
O00187	Mannan-binding lectin serine protease 2	A mutation (rs1800450) this protein was associated with a higher risk of glioma which might suggest that low serum MBL levels may increase risk of glioma.	82
P10412	Histone H1.4	Histone H1 displays both transcriptional and genetic alterations in a variety of cancers, as GBM.	83
P01871	Immunoglobulin heavy constant mu	These immunoglobulins could represent new biological targets, as immunoglobulin variants are discussed as potential biomarkers and therapies in cancer, including in GBM.	84
P01859	Immunoglobulin heavy constant gamma 2	These immunoglobulins could represent new biological targets, as immunoglobulin variants are discussed as potential biomarkers and therapies in cancer, including in GBM.	84
P02748	Complement component C9	Member of the complement system, involved in many cancer.	79
P01860	Immunoglobulin heavy constant gamma 3	These immunoglobulins could represent new biological targets, as immunoglobulin variants are discussed as potential biomarkers and therapies in cancer, including in GBM.	78
O43866	CD5 antigen-like	Protein secreted by macrophages with roles in immunomodulation and lipid homeostasis. Identified altered in the plasma of subjects affected by GBM.	85
O43314	Inositol hexakisphosphate kinase 2	Involved in the proliferation, migration and invasion of glioma via promotion by binding to miRNA in GBM.	86
P05166	Propionyl-CoA carboxylase beta chain	PCCB intervenes in the leucine, isoleucine, and valine metabolism of GBM.	87
P02774	Vitamin D-binding protein	Vitamin D binding protein that binds and stabilizes vitamin D; potentially important for overcoming chemoresistance and improving survival of glioma patients.	88
Q9Y5R6	Doublesex- and mab-3-related transcription factor 1	DMRT1 is expressed in the male gonad during Sertoli cell maturation and the deletion of this gene is associated with gonadoblastoma.	89
Control vs T1
P11226	Mannose-binding protein C	It is a C-type lectin involved in the first line of host defense and requires MBL-associated serine proteases (MASPs) for activation of the GBM-associated lectin complement pathway.	90
P04217	Alpha-1B-glycoprotein	Alpha-1B-glycoproteins have been found associated with a number of diseases.	91
P48740	Mannan-binding lectin serine protease 1	Protein associated with a higher risk of glioma which might suggest that low serum MBL levels may increase risk of glioma.	82
Q9P2D7	Dynein axonemal heavy chain 1	Dynein is a molecular motor in cells that converts chemical energy into mechanical force for cell mobility, discovered in TMZ resistance in GBM cells.	67
P62834	Ras-related protein Rap-1A	Is a member of Ras subgroup and functions as a crucial regulator in T cell response, found to involve in cell dynamics in GBM.	68
P20742	Pregnancy zone protein	Is an α2 glycoprotein with a molecular weight of 359 kDa, and is structurally similar to α-2-macroglobulin.	69
Q9Y5R6	Doublesex- and mab-3-related transcription	Is a member of the DMRT family, involved in determining the sexual dimorphism and reproducing sexually, correlated with the differentiation, inflammation, and metastasis.	89
Q13201	Multimerin-1	Is a member of the EMILIN/multimerin family of proteins, found in platelets megakaryocytes, endothelial cells ( and the extracellular matrix (ECM).	68
P0DOX7	Immunoglobulin kappa light chain	This immunoglobulins could represent new biological targets, as immunoglobulin variants are discussed as potential biomarkers and therapies in cancer, including in GBM.	77
P0DOX5	Immunoglobulin gamma-1 heavy chain	This immunoglobulins could represent new biological targets, as immunoglobulin variants are discussed as potential biomarkers and therapies in cancer, including in GBM.	78
P01871	Immunoglobulin heavy constant mu	This immunoglobulins could represent new biological targets, as immunoglobulin variants are discussed as potential biomarkers and therapies in cancer, including in GBM.	78
P27918	Properdin	Properdin binds to late apoptotic and necrotic cells independently of C3b and regulates alternative pathway complement activation with prognostic vlaue in cancer.	92
P15169	Carboxypeptidase N catalytic chain	Protein also known as an arginine/lysine carboxypeptidase, is a member of a larger family of zinc metallopeptidases; altered plasma proteins in GBM.	64
P01023	Alpha-2-macroglobulin	It is a large protein found in the blood that can be released by GBM cell cultures.	76
P01042	Kininogen-1	KNG1 has been identified as a serum biomarker for many tumors, and in GBM its overexpression exerts an antitumor effect on glioma.	93
P02787	Serotransferrin	The glioma stem-like cells causing upregulation of the iron transporter transferrin.	94
P03952	Plasma kallikrein	The kallikrein-kinin system is upregulated in GBM.	95
P02652	Apolipoprotein A-II	Is a membre of a large family of protein that bind and transport lipids to tissue for use and metabilization; tipically over expression in GBM.	73
P02768	Albumin	Albumin is closely associated with immunosuppression, and may indicate the patients’ general condition, nutritional statues and the severity of the inflammatory reactions in GBM.	96
P01766	Immunoglobulin heavy variable 3-13	This immunoglobulins could represent new biological targets, as immunoglobulin variants are discussed as potential biomarkers and therapies in cancer, including in GBM.	85
P35858	Insulin-like growth factor-binding protein complex	Altered IGF signaling, as well as cross-talk with multiple pathways, are diffferent and not fully understood in GBM.	97
P00736	Complement C1r	Member of the complement system, involved in many cancer as GBM	79
P02655	Apolipoprotein C-II	Is an activator of lipoprotein lipase, participates in hydrolysis of triglycerides, frequently an upregulated in GBM.	98
P0DMV8	Heat shock 70 kDa protein 1A	Chaperon proteins play a fundamental role in assisting protein synthesis, folding,with complex roles in cancer biology, such as GBM.	68
T1 vs T0
P02652	Apolipoprotein A-II	Is a membre of a large family of protein that bind and transport lipids to tissue for use and metabilization; tipically over expression in GBM.	73
A0A075B6I0	Immunoglobulin lambda variable 8-61	This immunoglobulins could represent new biological targets, as immunoglobulin variants are discussed as potential biomarkers and therapies in cancer, including in GBM.	78
P01011	Alpha-1-antichymotrypsin	A serine protease inhibitor, related to tumor progression in gliomas and other tumors	99
